# Supplementary material for: Cone-Beam Breast Computed Tomography: Time for a New Paradigm in Breast Imaging
Source: J Clin Med. 2021 Oct 31;10(21):5135. doi: 10.3390/jcm10215135 (PMC8584471; doi:10.3390/jcm10215135)
Supplement: Supplementary file 1 [file jcm-10-05135-s001.zip]

Archive with 1 entries (1 files):
- jcm-1412214-supplementary.mp4
